# Supplementary material for: Qualification of a multiplexed tissue imaging assay and detection of novel patterns of HER2 heterogeneity in breast cancer
Source: NPJ Breast Cancer. 2024 Jan 2;10:2. doi: 10.1038/s41523-023-00605-3 (PMC10761880; doi:10.1038/s41523-023-00605-3)
Supplement: Supplementary file 3 — Supplementary Table 1 [file 41523_2023_605_MOESM3_ESM.xlsx]

## Sheet: Table 7 ITH scores
Table 7. ITH scores for each core from TMA 226 and 227.
Code	GroupCount	Hoechst1	Hoechst2	Hoechst3	Hoechst4	Hoechst5	Hoechst6	Hoechst7	A488	HER2_TF	PR_488	Ki67	CD45	p53_FITC	CD68	A555	TP53BP1	ER_PE	HER2_PE	KERATIN	PDL1_555	pRB	A647	p53_DAKO	PR_647	AR_647	p53_647	HER2_647	PDL1_647	AREA	CIRC	X	Y	frame	COL	ROW	Xt	Yt	HER2_TFp	PR_488p	Ki67p	CD45p	CD68p	ER_PEp	HER2_PEp	KERATINp	pRBp	p53_DAKOp	AR_647p
Her2-001	5270	8.53165	8.69078	8.94557	8.52229	8.9428	9.07373	9.00323	6.05431	5.75939	6.77192	6.18245	6.16334	5.82456	5.90012	4.99311	8.36828	6.25137	6.37311	5.9875	5.32312	5.49414	5.61757	7.34146	5.17791	5.55271	5.78635	5.20709	4.20966	88.6244	0.859458	478.423	349.594	528.307	15.2395	24.3213	12094.3	15660	0.00322581	0.00512334	0.0759013	0.000948767	0.00151803	0.341176	0.0394687	0.812334	0.13074	0.00189753	0.00170778
Her2-002	3319	8.92284	9.00282	9.21423	8.95692	9.27768	9.35197	9.32787	6.69518	6.25847	6.81133	6.14523	6.33573	5.88087	5.93882	5.46156	7.66281	5.69292	6.35556	5.18675	5.42962	5.21711	6.40138	7.09022	5.23667	6.18528	5.79741	5.55019	4.29244	89.1709	0.873871	323.755	350.656	529.695	11.7834	24.5414	9120.29	15805.6	0.228683	0.00120518	0.0500151	0.00271166	0.00120518	0.0171738	0.0900874	0.391684	0.0289244	0.00873757	0.253992
Her2-003	879	9.20176	9.20766	9.34945	9.21683	9.38389	9.46598	9.43786	6.58633	5.89206	6.58615	6.138	6.4025	6.11247	6.16756	5.49044	7.87833	5.6087	6.8036	4.93694	5.55866	5.37314	5.83613	6.94718	4.96736	6.07786	5.94183	5.00152	4.30598	89.0338	0.838491	554.213	372.477	522.139	8.00455	24.3697	6268.18	15714.7	0.0182025	0.00227531	0.00568828	0.0295791	0.0523322	0.0489192	0.227531	0.30603	0.0455063	0.00682594	0.253697
Her2-005	3192	8.76013	9.00758	9.15256	8.8164	9.16213	9.25922	9.20675	6.44661	7.46881	6.73722	6.04633	6.00267	5.99895	5.75655	5.27919	7.79227	5.59648	6.93213	7.19616	5.25022	5.03503	5.84429	7.88377	6.21896	6.95361	7.97624	6.61997	4.51158	109.086	0.843182	395.653	313.117	506.693	2.67074	23.9101	1758.56	15353.6	0.764724	0.00250627	0.0269424	0.000626566	0.00125313	0.00156642	0.363409	0.842732	0.00783208	0.370927	0.601504
Her2-008	4756	8.66844	8.55028	8.73531	8.45469	8.72839	8.81062	8.73717	6.32988	5.39416	7.08223	5.97817	5.60535	5.33482	5.42067	5.10066	7.38525	5.60325	5.74137	7.0068	4.92262	4.62148	5.67113	6.93115	6.0753	7.17572	5.56089	4.32017	3.99204	91.3972	0.8242	350.222	332.648	499.705	11.8751	23.1741	9221.59	14889.9	0.00357443	0.0325904	0.110597	0.000630782	0.00841043	0.0113541	0.00336417	0.842935	0.0155593	0	0.765349
Her2-009	1018	9.15703	9.27447	9.32432	9.19264	9.3588	9.44985	9.40173	6.87242	6.2116	7.54855	6.32984	6.53809	6.25818	6.33662	5.66182	7.37987	5.74551	6.48297	5.20999	5.77123	5.54683	6.20647	7.10326	5.99212	6.39352	5.6522	5.36488	4.45253	87.3594	0.847804	399.876	397.893	493.406	8.00098	23.0639	6110.93	14882.8	0.0550098	0.256385	0.00491159	0.0206287	0.046169	0.0609037	0.0844794	0.284872	0.0176817	0.00392927	0.261297
Her2-010	567	8.04712	8.83319	8.55074	8.1205	8.50157	8.57053	8.43283	6.87325	6.66788	6.92054	6.2142	6.10384	5.85844	5.95072	5.45943	9.22259	5.96711	6.94001	5.07449	5.5549	5.3532	6.52176	8.08136	5.83141	6.08592	6.37503	5.38828	4.56646	79.9273	0.806115	540.078	323.294	487.379	5.86243	22.8871	4506.61	14692.2	0.236332	0.010582	0.0599647	0	0.0176367	0.0582011	0.292769	0.215168	0.0670194	0.43739	0.132275
Her2-014	4546	9.2261	9.13643	9.18249	9.14245	9.28215	9.41167	9.44741	6.74229	6.46605	6.8951	6.3712	6.49454	6.19106	6.25947	5.59549	8.10967	5.70239	6.41598	4.65194	5.70056	5.43311	5.96751	7.26153	5.40653	5.78474	6.34295	5.44303	4.5234	87.2505	0.861133	386.826	333.447	470.43	12.1179	21.8324	9456.26	14009.9	0.232732	0.00219974	0.0578531	0.016718	0.0186978	0.00351958	0.178399	0.16256	0.0259569	0.0622525	0.0543335
Her2-016	1034	8.41739	8.75618	8.778	8.2974	8.6376	8.66705	8.47098	6.60342	7.42034	7.28981	6.99817	6.25425	6.02251	6.0481	5.53818	8.35015	5.9803	7.28647	6.96196	5.6895	5.47562	5.60312	7.55441	6.31847	6.97277	6.24501	6.16474	4.63411	94.0335	0.820418	541.138	292.73	460.62	5.04545	21.7079	3841.22	13887.5	0.72824	0.0870406	0.298839	0.00870406	0.016441	0.082205	0.617021	0.869439	0.111219	0.0560928	0.615087
Her2-019	1066	8.5524	8.91379	8.83239	8.44719	8.80496	8.92328	8.81733	6.73238	6.07045	6.88145	5.97281	6.06122	5.85506	5.88679	5.40224	8.95693	6.04199	5.83854	6.45613	5.70549	5.02527	6.38275	7.61704	5.36442	6.51676	5.68381	4.9203	4.27636	96.4464	0.803346	384.484	365.069	437.875	14.6745	20.2364	11539.4	12993.8	0.00375235	0.00187617	0.000938086	0	0.00187617	0.142589	0.00938086	0.65666	0.00281426	0.0487805	0.317073
Her2-020	579	9.04705	9.24919	9.15885	8.92901	9.18503	9.29329	9.26628	6.85039	6.25638	7.53142	6.41507	6.33835	6.08856	6.13098	5.46578	7.77805	6.44413	6.39694	5.92215	5.8943	5.42201	6.21293	7.56761	6.2929	6.70462	6.38869	5.62479	4.46259	89.7162	0.836031	306.911	355.422	436.494	12.7945	20.2591	9928.25	12999	0.0915371	0.322971	0.0794473	0.00172712	0.015544	0.490501	0.0621762	0.656304	0.0379965	0.126079	0.521589
Her2-021	3108	8.65134	8.89365	8.97252	8.66311	9.01822	9.14577	9.07407	6.10786	6.30307	6.54434	5.68109	5.6806	5.58181	5.45957	5.03807	7.56428	5.45273	6.52555	5.99389	5.1876	4.74244	5.53478	7.60438	5.2521	6.00591	6.45494	5.4158	4.12797	97.7584	0.84171	324.999	331.434	438.194	9.22201	20.4987	7032.1	13132.3	0.208816	0	0.030888	0	0	0.0019305	0.163449	0.585907	0.001287	0.169562	0.11036
Her2-023	2210	8.37469	9.00733	8.86521	8.54433	8.88395	9.00043	8.93098	6.62571	6.3486	6.74345	6.25769	6.1385	5.96678	6.05231	5.35352	8.15117	5.75567	6.23772	6.18576	5.44486	5.42811	6.23311	7.59824	5.31621	6.28834	6.74756	5.36944	4.31955	91.1318	0.834395	450.901	339.385	419.891	2.43846	19.9751	1624.33	12796.5	0.212217	0.000904977	0.0850679	0.00180995	0.0366516	0.0266968	0.0384615	0.641629	0.100452	0.138914	0.257919
Her2-024	2627	8.92343	8.89456	9.0391	8.67357	9.00245	9.18074	9.13039	6.2576	7.21118	6.7744	5.9244	5.62093	5.38142	5.43147	5.07475	7.51616	5.5569	7.24859	6.13502	5.2567	5.0152	5.60744	6.84775	6.07324	6.80187	5.71809	6.31989	4.48912	109.455	0.823096	392.768	361.55	399.447	18.705	18.3064	14835.6	11723.2	0.659688	0.0118005	0.0997335	0	0.00114199	0.0156072	0.629616	0.671488	0.0673772	0.00989722	0.560716
Her2-027	1632	8.69058	8.79294	8.84461	8.62281	8.90049	9.02565	9.01076	6.35904	6.68908	6.69337	6.2724	5.79502	5.78819	5.817	5.17765	7.72769	5.50674	7.25472	6.1531	5.32699	5.8437	5.34412	7.89312	5.38451	6.84221	7.2852	6.44015	4.40061	102.653	0.795679	297.532	357.735	406.912	8.75551	19.098	6624.09	12239.1	0.370711	0.00122549	0.175858	0.00183824	0.033701	0.0104167	0.598039	0.775735	0.302696	0.379902	0.573529
Her2-028	3300	8.81148	8.93358	8.96747	8.7366	8.98583	9.11743	9.06517	6.96994	6.50636	6.76739	6.4139	6.34597	6.12738	6.16629	5.65166	8.29132	5.67009	6.24105	5.66763	5.67282	5.25936	6.50933	7.54095	5.31357	5.90726	6.60987	4.89992	4.36372	97.1576	0.826681	525.818	289.396	399.349	5.03576	18.9233	3817.99	12056.1	0.241515	0.00484848	0.0678788	0.00848485	0.0227273	0.00606061	0.0275758	0.499697	0.00545455	0.172727	0.131515
Her2-030	2045	8.75309	8.81494	8.84356	8.49409	8.75289	8.89486	8.84101	6.89938	7.11998	7.0663	6.65501	5.98876	5.82394	5.81446	5.41049	8.15315	5.79593	6.57441	6.17364	5.5045	5.16595	6.25045	7.7815	6.04016	7.06461	7.01415	5.85509	4.67245	91.3766	0.831095	341.053	363.453	373.902	18.7609	17.1428	14829.5	10961.2	0.567726	0.0220049	0.245966	0.00977995	0.0376528	0.0400978	0.254279	0.621516	0.0694377	0.33154	0.592176
Her2-035	3414	9.2046	9.17914	9.29847	9.29488	9.40329	9.54019	9.5808	6.69012	7.23788	7.38802	7.00967	6.28373	6.02666	6.25597	5.27319	7.09959	5.81605	6.2543	6.05037	5.56377	5.51504	5.92848	7.36103	6.26121	6.54629	6.04294	6.21314	4.66721	107.06	0.842307	462.013	355.83	360.255	2.06825	17.2812	1333.44	11044.4	0.717633	0.151142	0.317223	0.00732279	0.0456942	0.0500879	0.0383714	0.722027	0.0342707	0.0289982	0.351201
Her2-036	1104	9.38448	9.29511	9.37349	9.27074	9.42838	9.54263	9.55633	6.92362	6.07909	7.09783	6.42996	6.63575	6.23111	6.34449	5.66861	8.07195	5.91044	5.75855	4.35179	6.15389	5.48302	6.47678	7.33172	4.95407	5.86144	6.19317	5.25138	4.42761	86.1145	0.864343	490.124	386.006	341.57	18.5045	15.6848	14769.4	10026.6	0.00996377	0.00362319	0.0262681	0.048913	0.048913	0.0380435	0.00452899	0.00724638	0.0217391	0.0144928	0.053442
Her2-040	4059	9.01599	8.94189	8.93766	8.80112	8.96972	9.14483	9.24399	6.24809	6.64388	6.45543	6.2517	5.75859	5.61571	5.68554	5.0476	7.69715	5.39044	6.21943	5.76736	5.49615	5.08456	5.37679	7.5589	5.45252	5.55451	6.92241	6.05925	4.19174	114.79	0.826506	508.743	354.232	337.801	4.99877	16.1274	3770.74	10285.4	0.344173	0.000985464	0.109387	0.000492732	0.00739098	0.00344913	0.0546933	0.675289	0.0502587	0.155703	0.00615915
Her2-045	903	8.82595	8.97546	8.83337	8.52632	8.78721	8.99472	8.99496	6.35211	7.33791	7.27386	6.34498	5.8561	5.85576	5.69812	5.14221	8.27294	6.04404	6.73419	6.84934	6.14335	5.25463	5.59051	8.51166	6.09638	6.97966	7.55286	6.25907	4.5717	101.664	0.797642	370.946	300.233	318.894	9.82171	15.0487	7567.25	9523.22	0.714286	0.0542636	0.152824	0.00110742	0.00110742	0.156146	0.260244	0.817276	0.0177187	0.704319	0.605759
Her2-046	1492	8.4598	8.91871	8.61803	8.39665	8.54986	8.70548	8.66651	6.59807	6.04284	7.05578	6.47081	6.15657	5.91706	6.00168	5.50166	8.62915	6.04232	6.24028	6.36422	6.07907	5.47055	5.61028	7.69589	5.22642	6.66797	6.00814	5.15193	4.29468	85.4684	0.842503	447.644	304.282	310.857	5.17158	14.8948	3850.61	9426.2	0.016756	0.00603217	0.11126	0.000670241	0.0107239	0.130027	0.0234584	0.529491	0.0710456	0.130697	0.408177
Her2-047	1444	8.17458	8.51922	8.38932	8.16536	8.36064	8.47148	8.36893	6.94497	6.23075	7.21561	6.63586	6.3657	6.21945	6.29789	5.91909	8.43469	6.24269	6.22484	6.68961	6.26317	5.90353	5.91207	7.84315	5.72867	7.19628	6.41446	5.33609	4.61187	91.8747	0.825511	522.463	289.599	305.017	1.9072	14.7777	1262.51	9334.66	0.0533241	0.0775623	0.123269	0.00692521	0.0554017	0.315097	0.0554017	0.729224	0.203601	0.261773	0.630194
Her2-048	3861	8.94739	8.91925	8.89342	8.65985	8.89012	9.11621	9.1028	6.40475	6.7612	6.67102	6.18187	5.74699	5.50757	5.54378	5.03112	7.80494	5.30993	6.47806	6.30495	5.40794	5.31788	5.77465	6.89228	5.61454	6.52118	5.66538	6.06538	4.21167	100.158	0.829318	352.467	339.672	290.83	18.9668	13.3574	15008.9	8452.32	0.449365	0.00543901	0.123284	0.00518001	0.00518001	0.00932401	0.157213	0.663818	0.14763	0.00828801	0.431753
Her2-049	5936	9.21396	8.9658	8.92153	9.03318	9.05329	9.31857	9.29938	6.59082	5.96784	7.2695	6.44229	6.63539	6.18269	6.32048	5.37843	7.61461	5.9814	5.8544	4.6296	6.09454	5.48108	5.6738	7.12709	4.97188	5.79511	6.01067	5.09541	4.36061	87.7694	0.835133	329.33	351.513	286.741	15.7989	13.3155	12401.5	8436.66	0.0402628	0.0133086	0.0608154	0.0318396	0.0355458	0.0931604	0.00791779	0.152123	0.0333558	0.00320081	0.0855795
Her2-056	3202	8.86096	8.85567	8.6946	8.50257	8.6749	8.88992	8.82616	6.18775	6.70431	6.82993	6.45186	5.82792	5.60891	5.77867	4.93621	7.7995	5.7212	6.82393	6.76981	5.81911	4.8864	5.43822	7.14305	5.76284	6.96968	5.5185	5.59139	4.26701	105.359	0.816835	344.929	343.095	258.657	15.5918	12.0484	12248.2	7596.37	0.474391	0.00905684	0.196752	0	0.0334166	0.0468457	0.445971	0.697064	0.0206121	0.00405996	0.571518
Her2-057	4137	8.68226	8.7856	8.7146	8.44081	8.74331	8.94427	8.93303	5.68449	6.9524	6.9614	6.39355	5.62268	5.40877	5.38942	4.58064	7.54049	5.62594	7.36864	6.94763	6.08693	5.37043	5.02293	6.65793	5.91712	6.8898	5.52715	6.93939	4.22334	101.542	0.817398	357.403	347.692	259.825	11.9647	12.2664	9301.86	7744.07	0.567803	0.0183708	0.207638	0.000725163	0.00193377	0.0582548	0.588591	0.808557	0.137781	0.00120861	0.598501
Her2-060	3148	9.15451	8.96179	8.92472	8.84454	9.00623	9.23793	9.19496	6.57567	6.84629	7.40322	6.49299	6.11768	5.83245	5.91988	5.33319	8.19844	5.73318	6.95204	6.456	5.83033	5.62072	5.96739	7.46564	6.49799	5.99593	5.8897	5.77761	4.28512	98.3554	0.842139	322.868	295.108	233.132	19.2954	10.7198	15247.4	6676.17	0.479352	0.317344	0.155337	0.0025413	0.00825921	0.0314485	0.511118	0.654384	0.162008	0.0397078	0.0816391
Her2-063	1244	8.95874	9.16074	9.04342	8.79071	9.04662	9.20966	9.2128	6.29639	6.85049	7.09845	6.21191	6.0747	6.09687	5.92586	5.19257	8.22207	5.93411	6.76934	6.39337	6.59348	5.23127	5.37596	8.06476	5.76231	6.70693	6.91814	5.98291	4.45836	100.379	0.856636	381.092	326.771	228.792	8.61495	11.008	6592.99	6897.05	0.477492	0.0233119	0.0458199	0.00241158	0.0136656	0.0554662	0.366559	0.57074	0.0321543	0.386656	0.461415
Her2-065	1310	8.24966	8.89301	8.65905	8.39203	8.58145	8.82558	8.60659	6.59151	5.88484	7.43616	6.18997	6.08972	5.88981	5.97234	5.38946	8.21434	5.85999	6.00838	5.8404	5.81427	5.22396	5.82604	7.51858	6.27441	6.50834	5.99922	5.02594	4.24932	81.783	0.832391	558.688	334.361	221.685	1.71908	10.9985	1145.28	6898.36	0.00458015	0.321374	0.0282443	0.00534351	0.0267176	0.0709924	0.010687	0.445802	0.0381679	0.0412214	0.335878
Her2-066	3620	9.02182	8.83113	8.74154	8.66186	8.81919	9.04548	9.00789	6.53089	5.70513	7.25524	5.92338	5.80799	5.58529	5.62623	5.31462	7.64482	5.79576	5.96609	7.70605	5.7599	4.80855	5.98635	7.02712	6.46099	7.02269	5.92099	4.74903	4.09254	98.5816	0.804579	380.374	341.679	201.952	18.2641	9.34945	14463.6	5823.09	0.00220994	0.141713	0.0433702	0.000276243	0.00414365	0.0425414	0.00414365	0.85442	0.00524862	0.0058011	0.690331
Her2-070	3838	8.6325	8.65872	8.51443	8.39378	8.50796	8.77302	8.76947	6.61938	7.10944	7.14573	6.6988	6.25762	5.95128	6.01152	5.42116	8.58401	6.01209	6.89411	6.27556	6.02781	5.67847	5.93256	7.60603	6.0367	6.84839	6.5543	6.17851	4.58123	86.5959	0.852655	352.403	298.721	197.268	4.90255	9.74388	3535.91	6039.08	0.510683	0.0362168	0.15581	0.0145909	0.0257947	0.0990099	0.406983	0.589891	0.151902	0.157634	0.465086
Her2-072	2758	9.22992	9.07822	9.08502	8.93015	9.11188	9.35286	9.26897	6.77579	5.81587	7.0528	6.05254	6.14102	5.93892	5.85649	5.3667	7.26045	5.505	6.13864	4.85609	5.92886	5.08022	6.53148	7.3946	5.5094	5.9152	6.37536	5.10449	4.22336	95.2069	0.847113	423.76	339.322	173.938	19.1962	8.03372	15267.3	4956.96	0.0181291	0.116389	0.0369833	0.00108774	0.00145033	0.00290065	0.00870196	0.302393	0.0192168	0.0583756	0.18818
Her2-075	880	9.30487	9.28985	9.24263	9.16516	9.31858	9.47195	9.49173	6.67537	5.96551	7.2209	6.47876	6.80578	6.28573	6.33103	5.44678	7.89356	6.09858	5.81386	4.29279	6.61979	5.44176	6.05921	7.31124	4.9699	5.85106	6.23568	5.34991	4.41831	80.7823	0.867264	310.415	403.458	168.832	7.75682	8.32159	5822.29	5210.08	0.00454545	0.0147727	0.0431818	0.0965909	0.0136364	0.118182	0	0	0.0261364	0.0147727	0.00909091
Her2-076	1724	8.44143	8.89347	8.49797	8.20316	8.4405	8.65683	8.53477	6.65762	6.73164	7.41744	6.46511	6.18489	5.98451	6.01513	5.46516	8.98316	6.38811	6.461	6.68055	6.15723	5.52197	5.96931	8.062	5.74524	6.92358	6.78951	5.507	4.39285	91.646	0.843149	386.615	359.181	164.994	4.89385	8.27726	3563.02	5136.7	0.37413	0.12935	0.0846868	0.00406032	0.0382831	0.405452	0.157773	0.602668	0.101508	0.424594	0.467517
Her2-077	3853	8.65731	8.88279	8.83127	8.62942	8.75497	9.07072	8.88946	6.19224	5.71884	6.75173	5.84534	5.87813	5.67746	5.74566	5.16135	8.60258	6.30488	5.99449	5.74814	5.4975	4.91962	5.56986	7.57551	5.55009	6.09039	5.59363	4.90102	4.09811	85.794	0.856974	472.733	309.87	170.128	1.93953	8.64495	1239.15	5328.78	0.000519076	0.0020763	0.00596937	0.000259538	0.00129769	0.281339	0.00363353	0.461459	0.00700753	0.0711134	0.265248
Her2-079	2845	8.92581	8.97464	8.85469	8.5878	8.83855	9.04364	9.0153	6.48479	7.00628	6.66239	6.04906	5.91644	5.68271	5.69894	5.26102	8.29182	5.47701	6.58297	5.90943	5.98226	5.31486	5.84314	7.43718	5.77843	6.3753	5.74069	5.78792	4.43046	93.7602	0.83495	397.265	307.386	140.007	15.9641	6.63831	12604.3	4008.94	0.49174	0.00246046	0.0710018	0.000702988	0.00351494	0.00105448	0.279438	0.513884	0.134622	0.0355009	0.344464
Her2-081	731	8.89588	9.09386	8.95464	8.66593	8.99964	9.1997	9.11557	6.59248	7.27944	7.48986	6.27407	6.06486	5.95541	5.77617	5.34696	8.36171	6.59159	7.47594	7.30767	6.6058	5.14075	5.74988	7.75008	6.34	6.85697	5.97516	6.2816	4.50416	97.9278	0.81952	352.746	265.252	151.328	8.25308	7.50342	6269.44	4534.75	0.653899	0.165527	0.0547196	0.00410397	0.00273598	0.586867	0.675787	0.80301	0.00957592	0.177839	0.552668
Her2-082	4725	8.87881	8.88421	8.75138	8.59995	8.78044	9.04161	8.9948	6.28423	7.65174	7.31676	6.33813	5.8519	5.79011	5.58988	4.98937	7.73632	5.94959	7.56637	7.25677	5.73717	5.05831	5.62201	7.76862	6.45163	6.27253	6.86313	6.66276	4.69887	99.7208	0.842916	344.675	329.681	137.334	4.90582	7.01947	3530.85	4281.46	0.713016	0.0846561	0.16127	0.0010582	0.00486772	0.158942	0.661164	0.729312	0.0169312	0.238519	0.227302
Her2-083	2585	8.92089	9.02267	9.0956	8.93588	9.08134	9.34597	9.24231	6.75088	6.63277	7.16807	6.72336	6.24473	6.01402	6.08406	5.57123	7.99955	6.14495	6.11248	6.38196	5.77776	5.46551	5.76356	7.05206	5.48756	6.53889	6.05618	5.70153	4.51159	99.4036	0.853497	415.327	343.152	138.844	1.89052	7.22515	1141.77	4429.96	0.334623	0.0297872	0.207737	0.00154739	0.0208897	0.260348	0.0541586	0.689362	0.0905222	0.00967118	0.360155
Her2-084	1127	9.308	9.25258	9.28489	9.01185	9.1597	9.38769	9.3113	6.92216	5.89793	6.8394	6.05904	6.24493	6.01341	6.03093	5.65432	7.5177	5.53758	6.2531	5.2051	6.0448	5.23338	6.30936	7.1295	5.08111	5.58895	6.31178	5.06376	4.18866	93.5969	0.852771	434.787	290.196	122.554	18.9175	5.71074	15051	3382.79	0.0275067	0.0186335	0.0186335	0.0133097	0.0195209	0.0106477	0.0461402	0.348713	0.0319432	0.00887311	0.0150843
Her2-087	1231	9.1014	8.9549	8.99492	8.92924	9.17065	9.3524	9.31141	6.67289	7.77927	7.4679	6.6216	6.31472	6.2049	6.14611	5.4042	7.66225	6.10992	7.31069	6.15588	6.43852	5.75177	5.98905	7.53417	6.43545	6.5216	6.00751	6.28907	4.75464	102.442	0.812071	396.361	367.997	119.938	8.90171	6.04712	6842.18	3681.43	0.876523	0.134037	0.118603	0.00974817	0.0658002	0.177092	0.594639	0.805037	0.161657	0.0820471	0.339561
Her2-088	1579	8.88489	9.12707	8.95348	8.65847	8.95522	9.13487	9.03244	6.61627	6.60709	7.45693	6.19804	6.0241	5.81356	5.81116	5.20827	7.65239	6.29129	6.52054	6.58383	5.92744	5.34647	6.22319	7.38877	6.22219	7.16581	6.6179	5.85073	4.38641	94.0952	0.856063	300.411	343.693	107.039	5.20329	5.62888	3729.25	3382.55	0.354655	0.248892	0.0658645	0	0.00379987	0.376187	0.314123	0.586447	0.0474984	0.0107663	0.534516
Her2-089	1145	8.50339	8.87365	8.79475	8.37636	8.55397	8.7724	8.57621	6.87663	6.48872	7.26515	6.70826	6.35043	6.01314	6.08388	5.63112	8.53509	6.20022	6.53964	5.77019	5.90639	5.4105	6.14871	7.71145	5.93814	6.67712	6.30707	5.58444	4.54151	85.3176	0.842975	424.312	306.597	111.359	1.91616	5.97467	1171.67	3572.47	0.241048	0.117031	0.19214	0.0174672	0.0113537	0.278603	0.256769	0.477729	0.0716157	0.19738	0.413974
Her2-091	4147	8.75454	8.83728	8.75832	8.33006	8.66769	8.91417	8.76658	6.55706	7.95466	6.9402	6.46277	5.71611	5.4647	5.51527	5.16826	7.67652	5.53823	7.04018	7.63636	5.69542	4.67239	6.13326	6.86041	6.51518	6.8459	5.79244	6.81855	4.57228	97.9577	0.831505	458.425	312.353	76.2604	15.4594	3.76368	12253.7	2126.71	0.883771	0.0154328	0.223294	0.00144683	0.0142272	0.00554618	0.511695	0.897516	0.000723415	0.00120569	0.546901
Her2-092	2597	8.85792	8.94324	8.87001	8.61205	8.89274	9.0319	8.88284	7.27806	6.79117	6.63654	6.69281	6.4537	6.33032	6.21844	6.03023	7.71768	5.74537	6.88159	5.52487	6.4773	5.28562	5.67683	7.52746	5.19529	6.32643	5.56775	5.46057	4.28295	98.1626	0.835575	324.336	361.626	70.598	12.2307	3.65306	9485.74	2103.36	0.351174	0.000770119	0.179053	0.0157874	0.0369657	0.0354255	0.304582	0.627262	0.00885637	0.0635348	0.338853
Her2-094	7180	9.10605	8.98586	8.97475	8.99063	9.14795	9.29127	9.28593	6.82789	5.80357	7.09928	6.27505	6.39449	5.92457	5.96437	5.30609	7.02015	5.74893	5.5016	5.12313	5.5889	5.08562	5.99343	6.94797	4.94935	5.68314	5.95369	4.69369	4.2562	85.8378	0.850279	307.022	344.781	74.834	4.90891	4.17841	3495.72	2431.41	0.00236769	0.00793872	0.0643454	0.0116992	0.00933148	0.0608635	0.00139276	0.308635	0.00529248	0.00208914	0.106546
Her2-095	3280	8.90983	9.00403	9.1248	8.82363	9.01268	9.22692	9.11339	6.40475	5.97675	7.14756	6.71564	5.8677	5.58564	5.6779	5.2047	7.65455	6.88857	6.09313	6.82024	5.413	5.0156	5.71615	6.93239	4.92628	6.33747	5.5316	5.20149	4.05247	107.484	0.82729	397.973	305.709	81.6162	1.96006	4.62073	1181.14	2682.72	0.0292683	0.0121951	0.254573	0.000609756	0.00365854	0.714024	0.0292683	0.842378	0.0268293	0.00213415	0.221341
Her2-101	3563	9.03349	8.83558	9.06435	8.90035	9.16994	9.12231	9.08103	6.58641	7.30511	6.78841	6.44954	5.76575	5.51533	5.71188	5.23581	7.66162	5.5348	6.58278	6.35166	5.07277	4.95989	6.09392	7.45139	6.07307	6.64453	5.67148	6.25262	4.58077	106.96	0.814143	294.457	338.216	459.953	18.2108	22.0354	14323	14106.9	0.697165	0.019927	0.191412	0.000841987	0.0280662	0.0196464	0.408925	0.72467	0.0140331	0.0244176	0.545608
Her2-107	840	8.64793	8.91976	8.8707	8.62137	8.94358	8.85185	8.73148	7.2538	6.67074	6.93735	6.48292	6.36353	6.07046	6.2032	5.84803	8.66954	5.96767	6.29989	5.754	5.51395	5.30512	6.58905	7.6926	5.68758	6.21252	5.84296	5.33488	4.40338	87.578	0.839371	283.813	358.838	439.352	9.67738	21.4607	7356.75	13751.4	0.360714	0.00238095	0.0940476	0	0.0119048	0.0642857	0.0690476	0.52381	0.00357143	0.0416667	0.294048
Her2-108	4883	9.01253	8.94389	9.12487	9.11701	9.28841	9.2618	9.30697	6.28741	6.02516	6.6813	6.1711	5.96654	6.03701	5.8682	4.9869	7.45631	5.45049	5.93796	4.64739	5.16277	5.53384	5.68018	7.73368	5.09537	5.61474	7.08476	5.34336	4.23925	95.1437	0.848688	493.857	345.01	432.099	5.21319	21.3279	3928.03	13650.6	0.0927708	0.00143354	0.0841696	0.000409584	0.00430063	0.00204792	0.0858079	0.254147	0.159943	0.280565	0.031538
Her2-113	1572	9.00519	8.8761	9.18584	9.1324	9.28327	9.26644	9.17068	7.3087	6.36199	7.38976	6.76026	7.09963	6.33511	6.63536	5.88312	8.56348	6.03944	6.16822	4.69291	5.73705	5.74415	6.9223	7.55049	5.37169	5.94727	6.06707	5.18299	4.58885	84.4164	0.823065	243.699	399.376	409.412	8.79517	20.077	6597.54	12886.2	0.0909669	0.0655216	0.129771	0.375318	0.224555	0.0559796	0.0349873	0.0820611	0.139949	0.00954198	0.0413486
Her2-114	6259	9.16931	8.99291	9.14101	9.31245	9.3928	9.38859	9.40895	6.59098	6.27717	6.99167	6.26038	6.46995	5.93891	6.12982	5.19313	7.28121	5.5949	5.92963	4.65496	5.4729	5.321	6.15155	7.04858	5.31514	6.01786	5.95881	5.61562	4.48331	88.7678	0.853916	501.615	339.477	404.844	5.1799	20.0316	3908.65	12796.6	0.191085	0.00511264	0.0504873	0.0309954	0.0102253	0.00255632	0.143793	0.18725	0.0305161	0.00431379	0.159131
Her2-115	3151	9.12564	8.92963	9.19379	9.40006	9.46411	9.47206	9.46027	6.6347	5.90401	6.96526	6.4012	6.64022	6.15314	6.29189	5.39863	7.69811	5.70349	5.72027	4.3029	5.51099	5.39385	5.88468	7.16157	5.00397	5.61061	5.79618	5.03066	4.32892	83.6376	0.847389	475.202	266.557	397.751	2.81593	19.8064	1955.37	12576.3	0.00602983	0.00444303	0.0555379	0.0501428	0.020311	0.00698191	0.00507775	0.0479213	0.0133291	0.0031736	0.0174548
Her2-116	678	8.75922	8.81941	8.83858	8.65046	8.95374	8.88809	8.77472	6.96905	7.14696	7.01235	6.475	6.29096	6.06384	6.12416	5.79556	8.39719	5.80373	7.08014	6.06965	5.52627	5.5162	6.02772	7.38763	5.88639	6.39809	6.09413	6.01029	4.5855	90.7966	0.818142	423.131	366.195	377.232	17.9705	18.1077	14255.8	11564	0.513274	0.0250737	0.134218	0.00884956	0.0103245	0.0457227	0.482301	0.548673	0.0988201	0.020649	0.380531
Her2-121	2805	8.56396	8.65805	8.75958	8.60324	8.93604	8.8249	8.78499	6.3449	6.27174	6.2251	6.10217	5.71428	5.49351	5.54714	5.22958	8.4058	6.0293	6.61438	6.50964	4.9915	5.03247	5.58728	7.27906	5.32081	6.51153	5.35089	5.50566	4.07964	89.8566	0.83116	534.096	328.369	365.481	2.3123	18.2938	1603.75	11648	0.0784314	0.000356506	0.0306595	0.000356506	0.00106952	0.129412	0.195009	0.802852	0.0199643	0.000356506	0.503387
Her2-123	3003	9.13375	9.04772	9.17256	9.19077	9.33822	9.3572	9.37673	6.41935	7.19498	7.01415	6.36502	6.10562	5.90827	6.05515	5.18362	7.42337	5.728	6.82266	5.22681	5.32912	5.17562	5.94111	7.42639	5.89206	5.9097	5.8541	6.44864	4.4071	106.658	0.825894	315.237	345.134	351.795	11.6064	17.1995	8960.51	10948.5	0.646021	0.0526141	0.12321	0.004995	0.018648	0.0612721	0.532135	0.537463	0.00599401	0.025974	0.106227
Her2-128	3402	9.09598	9.08484	9.10093	9.06506	9.23497	9.26369	9.25399	6.61164	6.1499	7.37334	6.50504	6.20116	5.99391	6.07038	5.33713	8.02809	6.30403	5.77695	7.38381	5.55204	5.43624	5.72039	7.80304	5.45624	6.19792	6.26399	5.33865	4.33197	97.9778	0.851187	480.064	305.916	316.481	15.1728	15.348	12032.3	9697.42	0.0540858	0.151675	0.114638	0.00323339	0.0102881	0.322751	0.00646678	0.837449	0.0599647	0.179012	0.174309
Her2-132	5136	8.98165	8.83692	8.97382	9.08519	9.21852	9.18342	9.17322	6.33593	6.23825	6.87426	6.17752	6.1545	5.89381	5.92673	5.10581	7.57068	5.84218	5.97758	5.02925	5.28444	5.11815	5.71196	7.51653	5.43196	6.18032	6.3024	5.42034	4.28829	92.3832	0.841843	396.405	327.907	306.95	1.89428	15.5265	1125.33	9836.21	0.250584	0.0451713	0.0737928	0.00155763	0.00292056	0.140576	0.135514	0.323014	0.0186916	0.140187	0.254089
Her2-138	1902	9.01563	8.85792	9.06115	9.2629	9.29802	9.29359	9.17832	6.62146	6.02586	7.21596	6.29685	6.35497	6.09158	6.10275	5.63358	8.01127	6.79076	6.07238	6.15581	5.39114	5.41544	5.08325	6.93548	5.4136	6.88754	5.3964	4.93177	4.12047	93.2137	0.815793	450.727	352.614	277.381	1.01367	14.1604	461.87	8966.73	0.0262881	0.134069	0.0184017	0.0115668	0.019979	0.724501	0.0389064	0.890116	0.0509989	0.0105152	0.73081
Her2-143	717	8.6417	8.73176	8.42601	8.46769	8.62816	8.59058	8.53412	6.48215	5.9411	6.87429	6.64657	5.90373	5.64892	5.77323	5.29705	8.52327	6.83501	5.76575	6.20564	5.0837	5.36625	5.87249	7.36511	5.23185	6.22223	5.66054	4.60557	4.06594	90.8696	0.793233	477.315	418.913	256.51	4.01255	13.0237	2932.85	8289.03	0.0223152	0.0027894	0.221757	0.0055788	0.0223152	0.680614	0.0167364	0.820084	0.170153	0.0725244	0.220363
Her2-144	2598	9.19209	9.20538	9.14104	9.22097	9.296	9.33437	9.24649	6.80452	7.14592	7.26973	6.71574	6.48008	6.23462	6.27651	5.67075	8.0735	5.99551	6.43712	5.9237	5.71283	5.53005	5.82953	7.63158	5.99367	6.54381	6.76905	5.84339	4.65987	93.8691	0.847961	449.502	301.118	253.381	2.26212	12.958	1478.26	8128.26	0.582371	0.0731332	0.17475	0.00962279	0.0288684	0.0431101	0.250192	0.550038	0.0442648	0.0935335	0.408776
Her2-147	1422	9.23766	9.03533	8.94347	9.08006	9.23566	9.22143	9.25424	6.69225	6.05105	6.9887	6.3648	6.20285	5.74347	5.79888	5.21811	7.70989	6.04192	5.61114	4.6619	5.30228	5.25301	5.70334	7.21267	5.26212	6.03635	6.03737	4.94498	4.3427	86.9939	0.844258	473.584	270.72	234.295	12.0077	11.5851	9445.99	7199.19	0.0759494	0.0147679	0.122363	0.00703235	0.0126582	0.173699	0.0196906	0.219409	0.0639944	0.00421941	0.196906
Her2-152	1268	9.34044	9.15856	9.0873	9.22283	9.26579	9.37071	9.30945	6.54942	7.14031	7.3661	6.65392	6.10462	6.2842	5.99954	5.29406	7.74637	6.2337	6.56095	6.68785	5.44459	5.13629	5.82396	8.51902	6.12754	6.33652	7.98533	5.79887	4.54746	106.827	0.818412	410.706	308.928	198.638	15.6664	9.71293	12365.3	6011.98	0.608833	0.198738	0.212145	0.0055205	0.0299685	0.290221	0.326498	0.746845	0.0126183	0.623028	0.2847
Her2-153	739	8.52082	8.74642	8.36101	8.29578	8.58183	8.53203	8.37606	6.55271	6.03079	7.44216	6.27331	6.32017	5.99236	6.02017	5.35833	8.58209	6.5592	5.86721	7.19618	5.37965	5.20112	5.70303	7.51256	6.65327	6.88288	6.00127	4.83889	4.24337	82.6056	0.807447	516.381	346.702	200.226	12.249	9.95129	9685.43	6205.77	0.0392422	0.292287	0.0446549	0.0067659	0.0135318	0.488498	0.0216509	0.715832	0.0162382	0.0554804	0.579161
Her2-156	3411	8.87647	9.02202	8.9942	9.07607	9.0691	9.20584	9.13265	6.37199	5.79886	7.59942	5.86388	5.7852	5.644	5.72773	5.18339	8.0799	5.73103	5.63596	6.69722	5.15252	5.01836	5.76863	7.50754	6.93725	6.67616	5.62995	5.0621	4.08237	89.0952	0.841837	462.458	327.434	191.891	2.25037	10.0305	1481.63	6238.34	0.0211082	0.503958	0.0301964	0.00234535	0.00996775	0.043389	0.00469071	0.665494	0.022574	0.0375257	0.555849
Her2-159	3836	9.28949	9.1502	8.96749	9.0792	9.14729	9.25797	9.20126	6.59086	5.9418	6.99912	6.41996	6.30882	5.87285	5.88653	5.24176	7.78967	6.39967	5.57614	5.65635	5.39013	5.05264	5.85679	7.50969	5.07258	6.12781	6.00065	5.05635	4.19084	92.1913	0.855892	514.846	304.815	173.743	12.269	8.68926	9700.23	5337.82	0.0245047	0.00364964	0.11366	0.0114703	0.00547445	0.328728	0.0109489	0.434046	0.00782065	0.0362357	0.247132
Her2-161	977	8.84931	9.0561	8.898	8.74429	8.98045	9.0285	8.82034	7.27709	6.57164	8.01928	6.42982	6.40895	6.17167	6.23193	5.88366	9.12071	6.79599	6.08123	7.46198	5.65944	5.35537	6.81787	7.98507	7.49301	6.38001	5.9003	5.10533	4.3859	85.8798	0.869475	432.659	365.348	146.357	17.6274	7.12999	13985.7	4377.73	0.195496	0.642784	0.0163767	0	0.00204708	0.675537	0.0153531	0.825998	0.00204708	0.215967	0.292733
Her2-163	632	9.26304	9.30468	9.10396	9.14365	9.28487	9.36735	9.24731	6.72008	6.26283	7.13465	6.44473	6.4629	6.12758	6.15683	5.50963	8.41132	6.17431	6.24184	6.39502	5.55193	5.4007	5.7002	7.53601	5.47361	6.30628	5.85454	5.14077	4.24998	101.943	0.840266	546.442	216.873	147.296	11.693	7.45728	9262.34	4443.48	0.0522152	0.00791139	0.0601266	0.0506329	0.0253165	0.204114	0.0522152	0.468354	0.0253165	0.0332278	0.34019
Her2-164	755	8.86423	9.19182	8.97644	8.7975	8.99613	9.03993	8.97111	6.56863	6.46121	7.19221	6.18799	6.00221	5.9101	5.8518	5.23249	8.21035	6.1094	6.16468	5.64292	5.34654	5.35295	5.72059	8.12405	5.60613	6.20272	6.63172	5.51374	4.29533	99.4321	0.819804	500.61	325.884	137.35	9.06887	7.10861	7077.55	4324.27	0.258278	0.0556291	0.0728477	0.00264901	0.00794702	0.112583	0.141722	0.478146	0.0662252	0.37351	0.196026
Her2-167	1428	9.07016	9.0791	9.15612	9.03387	9.22269	9.31765	9.16156	6.75438	7.02814	7.08636	6.28144	6.0639	5.93627	5.89777	5.49715	7.97591	5.98626	6.29725	5.71494	5.37433	5.21552	6.15691	7.9772	6.00702	6.17516	6.5774	5.82425	4.34853	100.657	0.842642	476.969	323.688	121.824	18.9412	5.89916	15100.8	3530.43	0.516807	0.0441176	0.0826331	0.00490196	0.0105042	0.0644258	0.204482	0.544818	0.0630252	0.356443	0.292017
Her2-169	1607	9.09397	9.12858	8.96455	8.95447	9.10979	9.21031	9.07261	6.43442	6.15182	7.03026	6.19338	6.09878	5.79457	5.82456	5.21294	8.26215	6.03821	6.05466	6.4742	5.26038	5.18398	5.60328	7.60556	5.63036	6.70827	5.67833	5.03903	4.09466	91.4963	0.845666	503.182	335.75	114.89	12.3466	5.88301	9751.8	3531.93	0.0995644	0.0622278	0.0572495	0.0056005	0.00808961	0.182327	0.078407	0.517113	0.0360921	0.0647169	0.435594
Her2-175	1375	9.03465	9.20165	8.98804	8.93313	9.06523	9.1429	8.97502	6.72534	6.12565	6.63485	6.18246	6.20276	5.98689	5.99038	5.6385	8.50944	5.76984	6.13584	6.02123	5.25502	5.20159	5.23798	7.61957	5.33644	6.14902	5.39972	4.62547	4.08343	88.2859	0.850095	548.14	327.367	85.8153	11.6204	4.53309	9204.8	2639.95	0.0727273	0.00218182	0.024	0.0123636	0.0232727	0.0472727	0.111273	0.605818	0.0225455	0.0843636	0.354182
Her2-184	1656	8.95716	9.06985	9.13574	9.14963	9.21823	9.27817	9.11461	6.58451	6.0698	6.46194	6.07115	6.0685	5.85788	5.80952	5.50832	8.15893	5.48567	6.14587	4.91102	5.2193	5.29433	5.68412	7.51044	4.98672	5.84736	5.90124	5.02035	4.0335	96.1856	0.840727	507.301	376.948	47.2663	1.43659	3.18237	863.169	1805.42	0.0778986	0.00362319	0.0483092	0.00301932	0.00362319	0.00603865	0.0845411	0.342995	0.0857488	0.0658213	0.200483
Her2-191	1025	8.79666	8.96648	8.81591	8.56059	8.81421	8.84166	8.56533	6.81179	6.37689	7.24908	6.51435	6.19362	5.89685	5.92203	5.52005	8.40443	5.76033	5.9995	5.5483	5.3145	5.28771	6.18819	7.80888	6.03327	5.96874	6.351	5.10623	4.08714	84.701	0.843118	279.651	271.712	15.5522	15.2449	1.01463	11890.7	281.291	0.147317	0.22439	0.143415	0.00780488	0.0292683	0.0507317	0.142439	0.47122	0.117073	0.140488	0.217561
Her2-192	4119	9.28699	9.19289	9.07863	9.12605	9.21325	9.24993	9.24534	7.1177	6.13239	6.92001	6.18141	6.20123	5.85422	5.99008	5.59159	7.65165	6.01436	5.43092	5.49075	5.38422	5.18731	6.11364	7.19242	5.17978	6.14387	5.87481	4.69633	4.1844	93.7005	0.859485	473.628	277.434	12.2377	12.2377	1	9633.46	277.434	0.0679777	0.00898276	0.0230639	0.00145666	0.00558388	0.203447	0.000728332	0.464676	0.00728332	0.0364166	0.283807
Her2-194	1002	9.17131	9.37255	9.13109	9.11674	9.22345	9.23984	9.39219	6.3619	6.15535	6.78924	6.04248	6.00491	5.86957	5.90035	5.34577	8.05608	5.59382	6.13015	5.91957	5.156	5.31079	5.2842	7.58939	5.43255	6.72426	6.7836	5.24375	4.09918	105.269	0.829601	365.639	136.605	1.86727	1.86727	1	1072.55	136.605	0.143713	0.0189621	0.0469062	0	0.0129741	0.00299401	0.0369261	0.658683	0.0738523	0.184631	0.540918
[truncated: 47 more columns]
